# Supplementary material for: Maternal Systemic Lupus Erythematosus (SLE) High Risk for Preterm Delivery and Not for Long-Term Neurological Morbidity of the Offspring
Source: J Clin Med. 2021 Jun 30;10(13):2952. doi: 10.3390/jcm10132952 (PMC8269125; doi:10.3390/jcm10132952)
Supplement: Supplementary file 1 [file jcm-10-02952-s001.zip]

Archive with 1 entries (1 files):
- jcm-1257047-supplementary.pdf
